# Supplementary material for: Applications of Artificial Intelligence for Metastatic Gastrointestinal Cancer: A Systematic Literature Review
Source: Cancers (Basel). 2025 Feb 6;17(3):558. doi: 10.3390/cancers17030558 (PMC11817159; doi:10.3390/cancers17030558)
Supplement: Supplementary file 1 [file cancers-17-00558-s001.zip]

Archive with 3 entries (3 files):
- S1.xlsx
- S2.pdf
- S3.xlsx
