# Supplementary material for: Applications of Artificial Intelligence for Metastatic Gastrointestinal Cancer: A Systematic Literature Review
Source: Cancers (Basel). 2025 Feb 6;17(3):558. doi: 10.3390/cancers17030558 (PMC11817159; doi:10.3390/cancers17030558)
Supplement: Supplementary file 1 [file cancers-17-00558-s001.zip › S1.xlsx]

## Sheet: Sheet1
Covidence ID	ID	DOI	Authors	Year	Country	Study type	Data Source	Patients			type of patients	Age (year) Mean ± Std or Median	Male (%)	AI algorithm	Evaluation metrics	Handling missing values	Hyperparameter Optimization	Approach	Validation	Journal	limitaition
4788	A1	10.1007/s00259-021-05573-z	An et al.	2022	China	Retrospective	collected by the authors	148			PDA	59.20 ± 10.60	49.32	LR, SVM, Resnet 18	AUC, Confidence, Accuracy, Sensitivity, Specificity, PPV, NPV	No	NA	Classification	Internal	European Journal of Nuclear Medicine and Molecular Imaging , Springer	The study is limited by its single-center design, small sample size, and exclusion of non-surgical patients and key prognostic factors. Multi-center validation is needed.
1150	A2	10.1007/s00330-021-07758-4	Tomita et al.	2021	Japan	Retrospective	collected by the authors	201 lymph nodes in 23 OSCC			OSCC	52.00 ± 8.00	56.52	SVM	p-value, AUC, Cut-ooff, Accuracy, Sensitivity, Specificity	No	SVM-RBF	Classification	Internal	European Radiology, Springer	The study's limitations include its retrospective design, small sample size, and reliance on manually placed regions of interest (ROIs). Additionally, some metastatic lymph nodes were undetectable due to their small size. Multicenter validation with a larger cohort is needed for broader applicability.
687	A3	10.1016/j.jacr.2018.12.017	Feng et al.	2019	China	Retrospective	collected by the authors	490			GC	61.80 ± 10.40	74.08	SVM	AUC, Sensitivity, Speciﬁcity, PPV, NPV, Accuracy, Cutoff Value	No	10-fold cross-validation, Monte Carlo cross validation (200 repeats), RBF	Classification	Internal	Journal of the American College of Radiology, Elsevier	The study is limited by its retrospective design, data heterogeneity, and lack of external validation, which may affect generalizability. It also risks overfitting due to a small sample size and relies heavily on imaging data without incorporating broader clinical variables. Further prospective research and external validation are needed.
340	A4	10.1007/s00261-020-02624-1	Taghavi et al.	2020	Netherlands	Retrospective	collected by the authors	91			CC	64.00 ± 11.00	60.43	RF	AUC, F1_score, CI	No	Bayesian hyperparameter optimization	Classification	Internal	Abdominal Radiology, Springer	The study is limited by a small sample size, variability in CT protocols across hospitals, and the exclusion of genetic profiles and tumor biomarkers. Larger, standardized prospective studies are needed for validation.
4635	A5	10.3389/fonc.2020.601869	Huang et al.	2020	China	Retrospective	Surgical Gastric Cancer Patient Registry	544			AGC	60.0 (median)	65.99	DCNN	Sensitivity, Specificity, AUC, Confusion matrix	No	NA	Forecasting	Internal	Frontiers in Oncology	The study is limited by its use of retrospective datasets and a relatively small number of clinical factors, which might exclude significant predictors like serological tumor markers. Additionally, the 2D ROI delineation may not fully represent tumor characteristics, and external validation is required for broader applicability across institutions.
4993	A6	10.1016/j.annonc.2020.04.003	Dong et al.	2020	China, Italy	Retrospective	collected by the authors	730			LAGC	74.22 ± 13.95	64.52	DLRN	C-index, Confusion Matrix	No	NA	Forecasting	Internal and external	Annals of Oncology.	The study is limited by an imbalance in patient distribution between China and Italy, reliance on 2D imaging instead of 3D, and the exclusion of endoscopic ultrasonography and certain biological factors like microsatellite instability. Prospective studies with diverse populations and multimodal imaging are needed for validation.
468	A7	10.1002/hed.26105	Mermod et al.	2020	Switzerland, Australia	Retrospective	collected by the authors	168			Early-stage OSCC	62.09	62.5	RF, Lasso LR, SVM, C5.0	Sensitivity, Specificity, NPV, PPV, Accuracy AUC	No	NA	Classification	External	Wiley Head and Neck	The study is limited by its retrospective design, differing inclusion criteria, and reliance on tumor thickness rather than depth of invasion. Prospective validation is needed.
761	A8	10.1245/s10434-019-07292-0	Schnelldorfe et al.	2019	USA	Prospective	collected by the authors	35			GC	67	65.71	DNN	Sensitivity, Specificity, PPV, NPV, Accuracy, AUC	No	NA	Classification	Internal	Annals of Surgical Oncology, spriner	The study is limited by selection bias as only lesions deemed worthy of biopsy were included, potentially excluding benign-appearing lesions. Additionally, the small sample size may have limited the effectiveness of machine learning models. More robust studies are needed to improve lesion differentiation and validate findings.
4409	A9	10.3389/fonc.2021.723345	Liu et al.	2021	China	Retrospective	collected by the authors	185			GC	62	68.6	Balanced Bagging Ensemble Classifier	Accuracy, AUC, Sensitivity, Specificity, PPV, NPV	No	NA	Classification	Internal	Frontiers in Oncology	The study's limitations include its retrospective design and the relatively small sample size, which may limit the generalizability of the findings. Additionally, variability in imaging protocols across institutions could affect the reproducibility of the radiomic model. Prospective, multicenter studies are needed to validate the results.
866	A10	10.1055/s-0043-105486	Takeda et al.	2017	Japan	Retrospective	collected by the authors	242			Non-neoplasms, adenomas, and invasive cancers	64.75 ± 11.45	61.98	SVM	Sensitivity, Specificity, PPV, NPV	No	NA	Classification	Internal	Thieme, Endoscopy	The study is limited by its retrospective single-center design and lack of comparison with other diagnostic systems like NBI. Multicenter trials and larger datasets are needed for validation.
274	A11	10.1002/ags3.12504	Kasai et al.	2021	Japan	Prospective	collected by the authors	323			Primary RC surgery with LLND	65	NA	Prediction One (Sony Network Communications) Software	AUC, U-test, Accuracy, Sensitivity, Specificity, PPV, NPV, p-value	No	NA	Classification	Internal	Wiley, Annals of Gastroenterological Surgery	The study is limited by its retrospective single-center design, a small sample size in the validation cohort, and potential selection bias due to significant differences in learning items between cohorts. Prospective multicenter studies are needed to validate and enhance the model's predictive accuracy.
4546	A12	10.1186/s12880-021-00587-3	Wang et al.	2021	China	Retrospective	collected by the authors	159			T1-2 GC	61.78 ± 10.47	71.06	LR	Confusion Matrix, Accuracy, Sensitivity, Specificity, PPV, NPV, AUC, p-value	No	NA	Forecasting	Internal	BMC Medical Imaging	The study is limited by its relatively small sample size, the absence of external validation, and the exclusion of lymphatic invasion and micrometastasis data, which are key risk factors for lymph node metastasis. Additionally, manual segmentation may affect the reproducibility of radiomic features. Further validation in larger, diverse cohorts is necessary.
986	A13	10.1186/1471-2407-11-10	Zhang et al.	2011	China	Retrospective	collected by the authors	175			GC	59.8	71.42	SVM	T-test, U-test, AUC, Accuracy, Sensitivity, Specificity, p-value	No	5-fold cross validation	Classification	Internal	BMC Cancer	The study's limitations include its retrospective design, reliance on a single-center dataset, and the relatively small sample size, which may limit generalizability. Additionally, manual segmentation of CT images could introduce variability, and external validation is required for broader applicability.
1279	A14	PMID: 33415015	Shi et al.	2020	China	Retrospective	collected by the authors	159			CRLM	NA	61	ANN, KNN, SVM, Bayes, LR, AdaBoost, GB	AUC, Accuracy, Sensitivity, Specificity, PPV, NPV, p-value	No	NA	Classification	Internal	American Journal of Cancer Research	The study's limitations include its retrospective design, reliance on a relatively small sample size, and the lack of external validation, which may limit generalizability. Prospective studies with larger, diverse cohorts are needed for further validation.
4370	A15	10.1038/s41379-021-00838-2	Chuang et al.	2021	Taiwan	Retrospective	collected by the authors	1051			CC	NA	NA	ResNet-50	AUC, Accuracy	No	NA	Classification	Internal	Modern Pathology	The study's limitations include its retrospective design, reliance on a single-center dataset, and the exclusion of immunohistochemical studies, which might have improved the detection of isolated tumor cells. Further validation using multicenter datasets and prospective designs is necessary for broader applicability.
2610	A16	10.4143/crt.2020.974	Kang et al.	2021	Korea	Retrospective	collected by the authors	316			AGC and T1 CRC	NA	57.59	Lasso regression	AUC, P-value, NRI/IDI, DCA, p-value	No	log (λ), where λ is a tuning hyperparameter, Cross Validation	Classification	Internal	Cancer Research and Treatment	The study's limitations include its retrospective, single-center design, which may limit generalizability. Additionally, the sample selection may introduce bias as only surgical cases were included, excluding those treated non-surgically. External validation with larger, multicenter datasets is needed to confirm the model's utility.
259	A17	10.1007/s00330-020-07192-y	Mühlberg et al.	2021	Germany	Retrospective	collected by the authors	103			CRLM	61.00 ± 11.20	53.4	LR, RF	AUC, Z-value, p-value, Odds ratio, C-index	No	10-fold cross-validation	Classification	Internal	European Radiology, Springer	The data for this study was retrospectively collected from 103 patients with colorectal liver metastases (CRLM) from January 2007 to October 2017. The dataset was obtained from multiple institutions using different CT scanners, with a focus on pre-treatment contrast-enhanced CT scans for the analysis of tumor burden.
226	A18	10.1016/j.cmpb.2021.105937	Mirniaharikandehei et al.	2021	USA	Retrospective	collected by the authors	159			With and without PM	Cases with PM = 59.49 ± 11.97 Cases without PM = 59.11 ± 8.75	Cases with PM = 59.10 Cases without PM = 18.80	DT, RF, SVM, LR, GBM	Precision, Sensitivity, Specificity, Accuracy, AUC	SMOTE	Cross validation	Classification	Internal	Computer Methods and Programs in Biomedicine	The study is limited by its small sample size, the potential ineffectiveness of SMOTE for high-dimensional data, and the use of only 315 features. Larger datasets and more features are needed for better validation.
887	A19	10.1097/SLA.0000000000001594	Rice et al.	2017	USA, China, Finland, Canada, Spain	Retrospective	Worldwide Esophageal Cancer Collaboration (WECC)	5806			Esophagectomy alone	63.00 ± 11.00	77	RF	Minimal depth, Variable importance, Probability	No	NA	Classification	Internal	Annals of Surgery	The study is limited by the lack of detailed lymph node location data, variability in surgical and pathologic procedures, and overrepresentation of advanced cancers, which may limit its applicability to early-stage disease.
634	A20	10.3389/fonc.2019.01265	Chen et al.	2019	China	Retrospective	collected by the authors	146			AGC	64.94 ± 11.11	Center 1: 76.05 Center: 80.85	LASSO, LR and Learning Vector Quantization (LVQ)	U-test, p-value, AUC, Accuracy, Sensitivity, Specificity, Confusion Matrix	No	Cross validation	Classification and Regression	Internal and external	Frontiers in Oncology	The study's limitations include inherent selection bias and an incomplete dataset, which are common issues in retrospective studies. Additionally, while the radiomic models were validated in an external cohort, further optimization with a larger sample size is necessary for improved robustness and reproducibility.
4392	A21	10.3390/cancers13133313	Cancian et al.	2021	Italy, United Kingdom	Retrospective	collected by the authors	303			CLRM	NA	NA	UNet, SegNet, DeepLab-v3	IoU Mean, IoU StDev, SBD Mean, SBD StDev	No	NA	Classification	Internal	MDPI Cancers	The study is limited by a small sample size, potential overfitting from data augmentation, and the subjective nature of manual annotations. Larger, more diverse datasets are needed for further validation.
4676	A22	10.1016/j.canlet.2019.11.036	Yang et al.	2019	China	Retrospective	collected by the authors	100			ECC	57.10 ± 10.00	54	RF	AUC	SMOTE	NA	Classification	Internal	Elsevier Cancer Letters	The study is limited by its retrospective design, small sample size, and single-center data, which may affect generalizability. Further multicenter studies and integration of genomic features are needed.
23	A23	10.1186/s12885-021-08001-5	Kiritani et al.	2021	Japan	Retrospective and prospective	collected by the authors	183			With and without CRLM	68	59.2	LR	Specificity, Sensitivity, Accuracy, p-value	No	10-fold cross-validation	Classification	Internal	BMC Cancer	The study is limited by its retrospective design and small sample size, which could affect the generalizability of the results. Additionally, the exclusion of samples based on tumor size and chemotherapy status may introduce bias, and further prospective studies are needed to validate the diagnostic system.
570	A24	10.2147/CMAR.S270316	Chen et al.	2020	China	Retrospective	collected by the authors	733			Superficial esophageal squamous cell carcinoma (SESCC)	62.8	69.98	LR, ANN	Specificity, Sensitivity, Accuracy, p-value, AUC, PPV, NPC, NRI, IDI	No	Cross Validation	Classification	Internal	Cancer Management and Research	The study is limited by its retrospective design and reliance on a single-center dataset, which may impact generalizability. Additionally, while the ANN model outperformed the LR model in certain aspects, it requires external validation in broader, multicenter cohorts for further confirmation.
238	A25	10.3389/fonc.2020.585767	Liu et al.	2021	China	Retrospective	collected by the authors	186			Rectal adenocarcinoma	59.22 ± 5.72	68.81	SVM	AUC, p-value, Sensitivity, Specificity, PPV, NPV	No	NA	Classification	Internal	Frontiers in Oncology	The study is limited by its retrospective design, relatively small sample size, and lack of external validation. Further prospective multicenter studies and inclusion of genomic data are needed to confirm the findings.
466	A26	10.1007/s10278-020-00332-2	Maaref et al.	2020	Canada	Retrospective	collected by the authors	202			CRLM	NA	NA	DCNN	AUC, Sensitivity, Specificity, Accuracy	No	NA	Classification	Internal	Journal of Digital Imaging	The study is limited by its small sample size, with only 444 lesions from 202 patients, and its single-center design, which may affect the generalizability of the findings. Additionally, the study relied on automatic segmentation, which requires highly accurate models to avoid errors in lesion classification.
575	A27	10.1177/1073274820968900	Zhou et al.	2020	China	Retrospective	collected by the authors	1080			GC with CT	63.7 ± 11.65	77.68	Light Gradient Boosting Machine, GradientBoosting, RF, Logistic and DT	AUC, Accuracy, MSE	No	Tuning Parameter for each Model	Classification	Internal	SAGE Cancer Control	The study is limited by its retrospective design, the exclusion of certain variables due to missing data, and the reliance on a single-center dataset. Additionally, the lack of subgroup analysis for different TNM stages and the omission of certain prognostic factors require further validation through larger, multicenter studies.
1939	A28	10.1007/s10585-021-10119-6	Starmans et al.	2021	Netherlands, Belgium	Retrospective	collected by the authors	76			Pure HGPs	68	57.89	CNN, LR, SVM, RF, Quadratic Discriminant Analysis, AdaBoost, Extreme Gradient Boosting	AUC, Accuracy, Sensitivity, Specificity	No	Cross Validation	Classification	Internal	Clinical & Experimental Metastasis	The study is limited by its small sample size and the exclusion of mixed or rare HGPs, which may affect the model's clinical applicability. Additionally, the study focused only on PVP contrast-enhanced CT scans, and the results may improve with other imaging techniques or additional contrast phases. Further validation in larger, diverse datasets is necessary.
1389	A29	10.1186/s12859-021-03986-z	Zhou et al.	2021	China	Retrospective	collected by the authors	30			Metastatic solid tumors	NA	NA	RFC and SVM	AUC, Sensitivity, Specificity, Accuracy, PPV, F1	No	Cross Validation	Classification	Internal	BMC Bioinformatics	The study is limited by its small sample size, particularly in the MSI-H group, which may limit the robustness of the classifier. Additionally, the study relied on sequencing depth and panel size, which could affect the accuracy of MSI detection across different datasets. Further validation with larger, more diverse cohorts is needed.
703	A30	10.1016/j.oraloncology.2019.03.011	Bur et al.	2019	USA	Retrospective	National Cancer Database (NCDB)	2032			Clinically node negative OCSCC	NCDB: 61.90, Single institution: 58.10	NA	LR, RF, SVM, GB	Specificity, Sensitivity, AUC, p-value	No	Cross Validation	Classification	Internal and External	Oral Oncology	The study is limited by significant selection bias, as it only includes patients who underwent elective neck dissection, which may not represent the broader population of oral squamous cell carcinoma patients. Additionally, the quality of data in NCDB is a concern, with inconsistencies in how depth of invasion (DOI) and tumor thickness are reported, which could reduce the predictive accuracy of t…
201	A31	10.3389/fonc.2021.614398	Ahn et al.	2021	South Korea	Retrospective	SEER	26733			Early CRC (T1)	NA	52.81	LR, XGB, KNN, CARTs, SVM, NN, RF	AUC, Accuracy, Sensitivity, Specificity, Precision (PPV), NPV, FDR, AP, F1-score, MCC	Random Oversampling	Cross Validation	Classification	Internal	Frontiers in Oncology	The study is limited by its reliance on a retrospective database, which may include incomplete or subjective data, such as variations in histological grading and tumor location. Additionally, the dataset primarily consists of non-Hispanic white patients, which may limit the generalizability of the findings to other racial groups. Further prospective studies with more diverse populations are neede…
543	A32	10.1007/s11282-019-00391-4	Ariji et al.	2020	Japan	Retrospective	collected by the authors	51			CLNM from OCSCC	64	52.94	AlexNet	AUC, Accuracy, Sensitivity, Specificity, PPV, NPV	No	NA	Classification	Internal	Oral Radiology	The study is limited by its small sample size and lack of external validation, which may affect generalizability. Variations in CT scan protocols across institutions could also impact model performance.
3385	A33	10.1016/j.oooo.2018.10.002	Ariji et al.	2018	Japan	Retrospective	collected by the authors	45			OCSCC	63	53.33	CNN	Accuracy, Sensitivity, Specificity, PPV, NPV, AUC	No	Cross Validation	Classification	Internal and External	Oral and Maxillofacial Surgery	The study is limited by its small sample size and manual segmentation of CT images, which may introduce errors. Additionally, the model did not operate in real-time and was limited to images from a single institution, requiring external validation for broader clinical application.
453	A34	10.1093/jnci/djaa017	Dercle et al.	2020	USA, France, Belgium, Germany,	Retrospective	collected by the authors	667			Liver metastatic CRC	NA	64.72	Deep learning, RF	AUC	No	NA	Classification	Internal	JNCI: Journal of the National Cancer Institute.	The study is limited by its reliance on a single imaging modality (CT scans) and the exclusion of patients with incomplete data. Additionally, the model was tested in a single cohort with specific treatments, and further validation with other datasets and treatment regimens is necessary.
97	A35	10.1002/hed.26700	Kwak et al.	2021	South Korea	Retrospective	SEER	16878			Gastric metastasis	metastasis: 64.60 ± 14.40, non-metastasis: 62.60 ± 13.70	metastasis: 58.60, non-metastasis: 61.40	CART, KNN, LR, RF, SVM, XGB	AUC, Sensitivity, Specificity, AP, F1-score, MCC	No	Cross Validation	Classification	Internal	Head & Neck	The study is limited by its retrospective design and potential missing or subjective data in the SEER database. Further validation with external datasets and prospective studies is needed.
148	A36	10.1007/s00270-020-02735-8	Taghavi et al.	2021	Netherlands, Spain	Retrospective	collected by the authors	90			Colorectal liver metastases	62.00 ± 11.00	57.77	Three machine learning survival models	C-index, p-value	No	Bayesian hyperparameter optimization, cross validation	Classification	Internal and External	Cardiovascular and Interventional Radiology	The study is limited by its retrospective single-center design, small sample size, and a 6-month follow-up period that may miss late local tumor progression. Multicenter validation is needed for broader applicability.
618	A37	10.3390/cancers11122007	Gupta et al.	2019	Taiwan	Retrospective	collected by the authors	4021			CRC	NA	56.93	RF, SVM, LR, MLP, KNN, AdaBoost	Accuracy, Precision, Recall, F-measure, AUC	No	Scikit-Optimize, Cross Validation	Classification	Internal	MDPI Cancers	The study is limited by its reliance on data from a single institution, which may not reflect broader populations. Additionally, while the machine learning models performed well, the results may not be generalizable without validation in more diverse cohorts or external datasets.
2133	A38	10.1016/j.neurad.2021.07.006	Zhong et al.	2021	China, Germany	Retrospective	collected by the authors	313			SCC	55.07 ± 12.46	60.38	ANN	Accuracy, Sensitivity, Specificity, AUC, Net Reclassification Index (NRI)	No	NA	Classification	Internal	Journal of Neuroradiology	The study is limited by its retrospective design, potential biases from the dataset, and the exclusion of patients who did not undergo CT imaging. Further prospective multicenter studies are needed for external validation and to improve the model's generalizability.
193	A39	10.1016/j.bspc.2020.102402	Sitnik et al.	2021	Croatia	Retrospective	collected by the authors	19			Metastatic Colon Cancer	NA	NA	SVM, KNN, U-Net, U-Net++, DeepLabv3	F1 score, Accuracy, TPR, TNR, BACC, PPV	No	Cross Validation	Classification	Internal	Biomedical Signal Processing and Control	The study is limited by a small sample size and inter-observer variability in pixel-wise annotations. Variations in frozen section quality and staining may also affect accuracy.
2175	A40	10.21037/qims-20-525	Li et al.	2021	China	Retrospective	collected by the authors	129			Rectal Cancer	58.40 ± 10.27	64.34	Inception-v3	Accuracy, PPV, NPV, Sensitivity, Specificity, AUC, Confusion Matrix, p-value	No	NA	Classification	Internal	Quantitative Imaging in Medicine and Surgery	The study is limited by its single-center design and the exclusion of small lymph nodes (SA diameter <3 mm). It also relied solely on T2-weighted MRI images, excluding other modalities.
3048	A41	PMID: 31815048	Li et al.	2019	China, USA	Retrospective	collected by the authors	48			Liver Metastasis (LM) in Colon Cancer (CC)	61.52 ± 12.53	62.5	SVM	Accuracy, Specificity, Sensitivity, Area Under the Curve (AUC)	No	Cross Validation	Classification	Internal	American Journal of Cancer Research	The study is limited by its small sample size and single-center design, which may affect generalizability. It also relies solely on preoperative CT images, requiring further validation with other imaging modalities.
1293	A42	10.3389/fbioe.2020.620257	Li et al.	2020	China	Retrospective	Hospital database	3364			CRC	NA	NA	AB, MLP, LeNet, DT, NB, AlexNet, KNN, SGD, AlexNet Pre-trained, LR, SVM	Accuracy, AUC, Sensitivity, Specificity, PPV, NPV	No	freezing and fine-tuning parameters of CNN models	Classification	Internal	Frontiers in Bioengineering and Biotechnology	The study is limited by its single-institution dataset and manual segmentation, which could introduce variability. A larger, more diverse dataset and external validation are needed for broader generalizability.
447	A43	10.1002/cam4.3289	Shuwen et al.	2020	China	Retrospective	Gene Expression Omnibus (GEO) repository	1186			CAD	NA	NA	LR, NN, SVM, RF, GBDT, Catboost	Accuracy, AUC	No	Cross Validation	Classification	Internal and External	Wiley Cancer Medicine	The study is limited by the use of publicly available datasets with potential biases and missing data. It also relied solely on transcriptomic data, excluding clinical factors that could improve model accuracy.
668	A44	10.1016/j.cmpb.2019.06.022	Takamatsu et al.	2019	Japan	Retrospective	collected by the authors	397			CRC	Training: 61.30 ± 11.45 Test: NA	Training: 51.51	RF, LR	AUC	No	Cross Validation	Classification	Internal	Computer Methods and Programs in Biomedicine	The study is limited by its single-institution design, small number of lymph node metastasis cases, and the potential for variability in image quality. Further multicenter studies with larger sample sizes are necessary for broader applicability.
1339	A45	10.1007/s00330-020-07562-6	Mao et al.	2021	China	Retrospective	collected by the authors	114			Metastatic Liver Cancer	59.1	0.614	KNN, SVM, RF, LR, MLP	AUC, Accuracy, F1 score, Specificity, Sensitivity, Precision	No	Cross Validation	Classification	Internal	Springer European Radiology	The study is limited by its single-center design, relatively small sample size, and the use of only grayscale ultrasound images, which may limit its generalizability. Future studies should incorporate multi-modal imaging and external validation from larger, multicenter cohorts.
2879	A46	10.1186/s12859-020-03686-0	Lee et al.	2020	South Korea, USA	Retrospective	collected by the authors	2019			CRC	62.70 ± 9.35	62.85	VGG16, Logistic Regression, Random Forest	AUC	SMOTE	Cross Validation	Classification	Internal	BMC Bioinformatics	The study is limited by its retrospective design, lack of external validation, and potential variations in imaging protocols. The sample size also limits the validation of long-term predictive outcomes.
