# Supplementary material for: Applications of Artificial Intelligence for Metastatic Gastrointestinal Cancer: A Systematic Literature Review
Source: Cancers (Basel). 2025 Feb 6;17(3):558. doi: 10.3390/cancers17030558 (PMC11817159; doi:10.3390/cancers17030558)
Supplement: Supplementary file 1 [file cancers-17-00558-s001.zip › S3.xlsx]

## Sheet: Sheet1
Id	Domain 1: Participants	Domain 2: Predictors	Domain 3: Outcome	Domain 4: Analysis
A1	High	Low	Low	High
A2	High	Low	Low	High
A3	High	Low	Low	High
A4	High	Low	Low	High
A5	Low	Low	Low	Unclear
A6	High	Low	Low	Low
A7	High	Low	Low	High
A8	High	Low	Low	High
A9	High	Low	Low	High
A10	High	Low	Low	High
A11	High	Low	Low	High
A12	High	Low	Low	High
A13	High	Low	Low	High
A14	High	Low	Low	High
A15	Low	Low	Low	High
A16	Unclear	Low	Low	High
A17	High	Low	Low	High
A18	High	Low	Low	High
A19	Low	Low	Low	Unclear
A20	High	Low	Low	Unclear
A21	Low	Low	Low	High
A22	High	Low	Low	High
A23	High	Low	Low	High
A24	Low	Low	Low	High
A25	High	Low	Low	High
A26	High	Low	Low	High
A27	Low	Low	Low	Unclear
A28	Low	Low	Low	High
A29	High	Low	Low	High
A30	Low	Low	Low	Low
A31	Low	Low	Low	Unclear
A32	High	Low	Low	High
A33	Low	Low	Low	Low
A34	Low	Low	Low	High
A35	High	Low	Low	High
A36	High	Low	Low	High
A37	Low	Low	Low	Unclear
A38	Unclear	Low	Low	High
A39	Low	Low	Low	High
A40	Unclear	Low	Low	High
A41	High	Low	Low	High
A42	Low	Low	Low	High
A43	High	Low	Low	High
A44	High	Low	Low	High
A45	High	Low	Low	High
A46	Low	Low	Low	High
